# Supplementary material for: Manipulating Estrogenic/Anti-Estrogenic Activity of Triphenylethylenes towards Development of Novel Anti-Neoplastic SERMs
Source: Int J Mol Sci. 2021 Nov 22;22(22):12575. doi: 10.3390/ijms222212575 (PMC8621172; doi:10.3390/ijms222212575)
Supplement: Supplementary file 1 [file ijms-22-12575-s001.zip]

Archive with 1 entries (1 files):
- ijms-1436095-supplementary.pdf
